# Supplementary material for: Peste des petits ruminants Virus Transmission Scaling and Husbandry Practices That Contribute to Increased Transmission Risk: An Investigation among Sheep, Goats, and Cattle in Northern Tanzania
Source: Viruses. 2020 Aug 24;12(9):930. doi: 10.3390/v12090930 (PMC7552010; doi:10.3390/v12090930)
Supplement: Supplementary file 1 [file viruses-12-00930-s001.zip]

Archive with 2 entries (2 files):
- Herzogetal2020_Supplement2_StudyQuestionnaire_subset.xlsx
- supplementary file.pdf
